# Supplementary material for: Analysis of Gut Bacterial and Fungal Microbiota in Children with Autism Spectrum Disorder and Their Non-Autistic Siblings
Source: Nutrients. 2024 Sep 5;16(17):3004. doi: 10.3390/nu16173004 (PMC11396985; doi:10.3390/nu16173004)
Supplement: Supplementary file 1 [file nutrients-16-03004-s001.zip]

Archive with 2 entries (2 files):
- nutrients-3165323-supplementary.mp4
- Supplemental Tables1-5.pdf
